# Supplementary material for: Changes in Phenylpropanoid and Trichothecene Production by Fusarium culmorum and F. graminearum Sensu Stricto via Exposure to Flavonoids
Source: Toxins (Basel). 2018 Mar 5;10(3):110. doi: 10.3390/toxins10030110 (PMC5869398; doi:10.3390/toxins10030110)
Supplement: Supplementary file 1 [file toxins-10-00110-s001.zip]

Archive with 2 entries (2 files):
- Supplementary file 2.xlsx
- Supplementary file 1.xlsx
