# Supplementary material for: Changes in Phenylpropanoid and Trichothecene Production by Fusarium culmorum and F. graminearum Sensu Stricto via Exposure to Flavonoids
Source: Toxins (Basel). 2018 Mar 5;10(3):110. doi: 10.3390/toxins10030110 (PMC5869398; doi:10.3390/toxins10030110)
Supplement: Supplementary file 1 [file toxins-10-00110-s001.zip › Supplementary file 2.xlsx]

## Sheet: Arkusz3
Supplementary file 2. RQ (relative quantification) of Tri4, Tri5 and Tri10 transcripts and trichothecene accumulation by fungal strains incubated in the response of different flavonoids
	Species	Strain	Chemotype	Exogenous flavonoid concentration	RQ (n = 6 in each condition)			Trichothecene Levels (mg/kg) (n = 3 in Each Condition)										Sum of trichothecenes	Relative accumulation of trichothecenes	Relative radial growth (n = 3 in Each Condition)
					Tri genes			DON		FUS-X		3ADON		15ADON		NIV
					Tri4	Tri5	Tri10	Mean	SD	Mean	SD	Mean	SD	Mean	SD	Mean	SD			Mean	SD
Fungal controls	F. culmorum	CBS 173.31	3ADON					44.79	3.55	0.31	0.02	8.48	0.53	0.04	0.0	2.0	0.17	55.63
		MUCL 53469	3ADON					5.3	0.6	2.67	0.2	34.56	4.84	0.02	0.0	1.84	0.19	44.39
		CBS 139512	NIV					0.48	0.04	96.35	4.82	0.73	0.07	0.04	0.0	79.19	3.17	353.06
	F. graminearum	CBS 119173	3ADON					49.55	3.57	0.02	0.0	12.24	0.76	0.8	0.07	0.09	0.01	62.71
		CBS 138561	15ADON					1.45	0.68	0.02	0.0	0.09	0.01	1.47	0.85	0.02	0.0	3.04
		MUCL 53455	NIV					0.61	0.05	0.09	0.01	0.17	0.01	0.02	0.0	4.41	0.18	5.29
Fungi incubated in the presence of naringenin	F. culmorum	CBS 173.31	3ADON	400 μg/g (1.5 mM)	0.23 (0.19-0.28)	0.32 (0.3-0.33)	0.25 (0.19-0.22)	6.64	0.59	0.08	0.01	1.85	0.13	0.05*	0.0	0.37	0.02	8.99	0.16	0.66	0.36
				800 μg/g (2.9 mM)	0.03 (0.03-0.04)	0.048 (0.045-0.049)	0.1 (0.07-0.11)	0.09	0.01	0.06	0.0	0.07	0.01	0.04*	0.0	0.16	0.02	0.42	0.01	0.59	0.24
		MUCL 53469	3ADON	400 μg/g (1.5 mM)	0.13 (0.13-0.16)	0.11 (0.09-0.11)	0.23 (0.21-0.29)	3.17	0.26	0.12	0.01	23.03	1.89	0.1	0.01	0.09	0.01	26.51	0.6	0.47	0.33
				800 μg/g (2.9 mM)	0.15 (0.11-0.17)	0.12 (0.07-0.09)	0.22 (0.16-0.22)	3.54	0.31	0.11	0.01	36.04	2.25	0.1	0.01	0.08	0.01	39.87	0.9	0.45	0.49
		CBS 139512	NIV	400 μg/g (1.5 mM)	0.22 (0.19-0.28)	0.13 (0.1-0.17)	0.31 (0.23-0.41)	0.22	0.02	1.34	0.13	0.12	0.01	0.05*	0.0	2.24	0.18	3.97	0.03	0.37	0.06
				800 μg/g (2.9 mM)	0.008 (0.007-0.009)	0.005 (0.004-0.007)	0.34 (0.18-0.66)	0.05	0.0	0.11	0.01	0.07	0.01	0.06	0.0	0.13	0.01	0.41	0.0	0.36	0.06
	F. graminearum	CBS 119173	3ADON	400 μg/g (1.5 mM)	0.5 (0.36-0.7)	0.34 (0.32-0.42)	NS	2.15	0.18	0.02*	0.0	0.84	0.07	0.02	0.0	0.02	0.0	3.04	0.05	0.42	0.06
				800 μg/g (2.9 mM)	0.61 (0.59-0.63)	0.47 (0.42-0.54)	NS	0.07	0.01	0.02*	0.0	0.07	0.01	0.02	0.0	0.02	0.0	0.19	0.0	0.42	0.06
		CBS 138561	15ADON	400 μg/g (1.5 mM)	0.04 (0.01-0.13)	0.06 (0.049-0.071)	0.75 (0.65-0.89)	1.19*	0.08	0.02*	0.0	0.27	0.02	0.29*	0.02	0.02*	0.0	1.79	0.59	0.38	0.09
				800 μg/g (2.9 mM)	0.01 (0.013-0.015)	0.04 (0.031-0.039)	0.038 (0.014-0.108)	0.1	0.01	0.02*	0.0	0.05	0.0	0.02	0.0	0.02*	0.0	0.21	0.07	0.35	0.12
		MUCL 53455	NIV	400 μg/g (1.5 mM)	N.D.	N.D.	N.D.	0.26	0.02	0.12	0.01	0.2*	0.02	0.02*	0.0	0.07	0.01	0.67	0.13	0.41	0.0
				800 μg/g (2.9 mM)	0.007 (0.002-0.022)	0.03 (0.02-0.041)	0.05 (0.032-0.054)	0.1	0.01	0.03	0.0	0.07	0.01	0.02*	0.0	0.03	0.0	0.25	0.05	0.42	0.06
Fungi incubated in the presence of apigenin	F. culmorum	CBS 173.31	3ADON	400 μg/g (1.5 mM)	NS	NS	NS	60.16	3.76	0.07	0.01	2.71	0.19	0.05	0.0	0.24	0.02	63.23	1.14	1.15	0.48
				800 μg/g (3.0 mM)	NS	NS	NS	193.79	13.57	0.08	0.01	22.09	1.55	0.07	0.01	0.59	0.05	216.63	3.89	1.18	0.6
		MUCL 53469	3ADON	400 μg/g (1.5 mM)	NS	NS	NS	3.91	0.28	0.14	0.01	9.13	0.81	0.11	0.01	0.1	0.01	13.4	0.3	1.06*	0.0
				800 μg/g (3.0 mM)	NS	NS	NS	1.09	0.09	0.13	0.01	0.13	0.01	0.09	0.01	0.09	0.01	1.53	0.03	1.04*	0.14
		CBS 139512	NIV	400 μg/g (1.5 mM)	NS	NS	NS	2.21	0.22	218.27	19.55	2.77	0.29	0.05	0.01	210.25	14.67	433.56	1.23	0.94*	0.3
				800 μg/g (3.0 mM)	NS	NS	NS	0.01	0.0	0.71	0.06	0.01	0.0	0.0	0.0	0.88	0.08	1.61	0.0	0.93*	0.6
	F. graminearum	CBS 119173	3ADON	400 μg/g (1.5 mM)	NS	NS	NS	32.69	2.29	0.03	0.0	32.94	2.87	0.06	0.01	0.06	0.0	65.8	1.05	1.00*	0.32
				800 μg/g (3.0 mM)	NS	NS	NS	13.96	1.35	0.04	0.0	19.94	1.58	0.06	0.0	0.05	0.0	34.04	0.54	1.00*	0.06
		CBS 138561	15ADON	400 μg/g (1.5 mM)	0.405 (0.35-0.42)	0.343 (0.318-0.371)	0.503 (0.488-0.51)	0.09	0.01	0.01*	0.0	0.04	0.0	0.01	0.0	0.01	0.0	0.16	0.05	1.15*	0.08
				800 μg/g (3.0 mM)	0.088 (0.055-0.145)	0.219 (0.186-0.21)	0.227 (0.209-0.247)	0.99*	0.08	0.02*	0.0	0.07	0.01	0.1	0.01	0.02*	0.0	1.2	0.39	1.18	0.15
		MUCL 53455	NIV	400 μg/g (1.5 mM)	0.261 (0.25-0.27)	0.23 (0.205-0.25)	0.71 (0.63-0.79)	0.02	0.0	0.03	0.0	0.03	0.0	0.02*	0.0	0.4	0.03	0.5	0.09	0.97*	0.11
				800 μg/g (3.0 mM)	0.103 (0.08-0.09)	0.09 (0.065-0.125)	0.31 (0.272-0.33)	0.02	0.0	0.04	0.0	0.03	0.0	0.02*	0.0	0.14	0.01	0.25	0.05	0.99*	0.11
Fungi incubated in the presence of luteolin	F. culmorum	CBS 173.31	3ADON	400 μg/g (1.4 mM)	0.009 (0.008-0.01)	0.008 (0.007-0.009)	0.032 (0.02-0.046)	0.83	0.07	0.07	0.01	0.1	0.01	0.05	0.0	0.05	0.0	1.09	0.02	1.12	0.24
				800 μg/g (2.8 mM)	0.001 (0-0.003)	0.001 (0-0.003)	N.D.	0.13	0.01	0.09	0.01	0.09	0.01	0.06	0.0	0.06	0.0	0.42	0.01	1.13	0.36
		MUCL 53469	3ADON	400 μg/g (1.4 mM)	N.D.	N.D.	N.D.	0.68	0.05	0.12	0.01	0.98	0.09	0.08	0.01	0.08	0.01	1.95	0.04	0.97*	0.05
				800 μg/g (2.8 mM)	N.D.	N.D.	N.D.	0.89	0.08	0.1	0.01	1	0.09	0.07	0.0	0.07	0.01	2.13	0.05	0.94*	0.37
		CBS 139512	NIV	400 μg/g (1.4 mM)	0.13 (0.11-0.15)	0.06 (0.02-0.03)	N.D.	0.56*	0.04	6.24	0.51	0.33	0.03	0.04	0.0	14.80*	1.18	21.97	0.06	0.91*	0.12
				800 μg/g (2.8 mM)	0.03 (0.02-0.04)	0.01 (0.009-0.015)	N.D.	0.04	0.0	0.11	0.01	0.06	0.0	0.05	0.0	0.48	0.04	0.73	0.0	0.91*	0.07
	F. graminearum	CBS 119173	3ADON	400 μg/g (1.4 mM)	0.327 (0.02-0.08)	N.D.	N.D.	19.99	2.1	0.13	0.01	11.35*	0.79	0.0	0.0	0.11	0.01	31.59	0.5	0.95*	0.11
				800 μg/g (2.8 mM)	0.073 (0.06-0.08)	0.05 (0.024-0.103)	0.64 (0.52-0.55)	11.3	0.9	0.04	0.0	0.04	0.0	0.04	0.0	0.05	0.0	11.47	0.18	0.88*	0.11
		CBS 138561	15ADON	400 μg/g (1.4 mM)	0.391 (0.317-0.481)	NS	NS	0.44*	0.04	0.02*	0.0	0.05	0.0	0.03	0.0	0.02*	0.0	0.56	0.19	1.13*	0.0
				800 μg/g (2.8 mM)	0.106 (0.087-0.11	0.26 (0.18-0.34)	0.22 (0.161-0.19)	0.02	0.0	0.02	0.0	0.05	0.0	0.05	0.0	0.01*	0.0	0.16	0.05	1.15	0.15
		MUCL 53455	NIV	400 μg/g (1.4 mM)	NS	NS	NS	0.02	0.0	0.03	0.0	0.03	0.0	0.02*	0.0	0.09	0.01	0.18	0.03	0.92*	0.0
				800 μg/g (2.8 mM)	NS	NS	NS	0.02	0.0	0.03	0.0	0.03	0.0	0.02*	0.0	0.04	0.0	0.15	0.03	0.92*	0.27
Fungi incubated in the presence of kaempferol	F. culmorum	CBS 173.31	3ADON	400 μg/g (1.4 mM)	NS	NS	NS	0.37	0.02	0.07	0.01	0.08	0.01	0.05	0.0	0.05	0.0	0.61	0.01	1.11	0.6
				800 μg/g (2.8 mM)	NS	NS	NS	0.19	0.01	0.11	0.01	0.11	0.01	0.08	0.01	0.07	0.01	0.57	0.01	1.14	0.6
		MUCL 53469	3ADON	400 μg/g (1.4 mM)	NS	NS	NS	0.25	0.02	0.09	0.01	0.49	0.04	0.07	0.0	0.06	0.0	0.96	0.02	1.02*	0.2
				800 μg/g (2.8 mM)	NS	NS	NS	1.37	0.1	0.11	0.01	2.76	0.25	0.08	0.01	0.07	0.01	4.38	0.1	1.01*	0.08
		CBS 139512	NIV	400 μg/g (1.4 mM)	NS	NS	NS	1.05	0.07	35.21	3.4	0.62*	0.06	0.05	0.0	10.9	0.89	47.84	0.14	0.91*	0.42
				800 μg/g (2.8 mM)	NS	NS	NS	3.26	0.34	0.08	0.01	0.12	0.01	0.07	0.0	0.09	0.01	3.61	0.01	0.88	0.48
	F. graminearum	CBS 119173	3ADON	400 μg/g (1.4 mM)	NS	NS	NS	24.15	3.27	0.06	0.01	23.15	1.96	0.11	0.01	0.04	0.01	47.51	0.76	0.84	0.06
				800 μg/g (2.8 mM)	NS	NS	NS	20.36	1.53	0.06	0.0	15.93	1.38	0.09	0.01	0.07	0.01	36.5	0.58	0.77	0.75
		CBS 138561	15ADON	400 μg/g (1.4 mM)	NS	NS	NS	0.2	0.02	0.02*	0.0	0.05	0.0	0.02	0.0	0.02	0.0	0.3	0.1	1.17	0.3
				800 μg/g (2.8 mM)	NS	NS	NS	0.50*	0.05	0.02*	0.0	0.09*	0.01	0.02	0.0	0.02*	0.0	0.65	0.21	1.23	0.04
		MUCL 53455	NIV	400 μg/g (1.4 mM)	NS	NS	NS	0.2	0.02	0.02	0.0	0.05	0.0	0.02	0.0	0.02	0.0	0.3	0.06	1.11*	0.27
				800 μg/g (2.8 mM)	NS	NS	NS	0.5	0.05	0.02	0.0	0.09	0.01	0.02	0.0	0.02	0.0	0.64	0.12	1.08*	0.17
Fungi incubated in the presence of quercetin	F. culmorum	CBS 173.31	3ADON	400 μg/g (1.3 mM)	N.D.	0.001 (0-0)	0.023 (0.017-0.019)	6.64	0.53	0.05	0.0	0.24	0.02	0.04*	0.0	0.06	0.0	7.04	0.13	1.26	1.85
				800 μg/g (2.6 mM)	N.D.	N.D.	0.015 (0.011-0.014)	11.07	0.98	0.06	0.0	0.85	0.05	0.05*	0.0	0.09	0.01	12.12	0.22	1.04*	1.91
		MUCL 53469	3ADON	400 μg/g (1.3 mM)	0.037 (0.006-0.22)	0.02 (0.006-0.08)	0.05 (0.01-0.23)	0.66	0.05	0.13	0.01	0.58	0.05	0.09	0.01	0.08	0.01	1.55	0.03	0.99*	0.16
				800 μg/g (2.6 mM)	0.003 (0.003-0.004)	0.001 (0.001-0.002)	0.02 (0.01-0.022)	0.15	0.01	0.12	0.01	0.28	0.02	0.09	0.01	0.08	0.0	0.71	0.02	0.90*	0.24
		CBS 139512	NIV	400 μg/g (1.3 mM)	N.D.	N.D.	N.D.	0.01	0.0	1.96	0.17	0.02	0.0	0.0	0.0	0.34	0.04	2.33	0.01	0.99*	0.06
				800 μg/g (2.6 mM)	N.D.	N.D.	N.D.	0.01	0.0	0.65	0.06	0.02	0.0	0.0	0.0	0.18	0.01	0.85	0.0	0.98*	0.48
	F. graminearum	CBS 119173	3ADON	400 μg/g (1.3 mM)	0.036 (0.02-0.068)	0.03 (0.02-0.06)	0.31 (0.27-0.36)	0.57	0.04	0.02*	0.0	0.35	0.02	0.02	0.0	0.02	0.0	0.97	0.02	0.96*	0.06
				800 μg/g (2.6 mM)	0.005 (0.003-0.006)	0 (0-0)	0.29 (0.27-0.31)	0.26	0.03	0.03*	0.0	0.16	0.01	0.02	0.0	0.02	0.0	0.49	0.01	0.95*	0.0
		CBS 138561	15ADON	400 μg/g (1.3 mM)	N.D.	N.D.	N.D.	0.04	0.0	0.02*	0.0	0.04	0.0	0.02	0.0	0.02*	0.0	0.14	0.05	0.78	0.21
				800 μg/g (2.6 mM)	N.D.	N.D.	N.D.	0.02	0.0	0.02*	0.0	0.03	0.0	0.01	0.0	0.01*	0.0	0.07	0.02	0.75	0.32
		MUCL 53455	NIV	400 μg/g (1.3 mM)	0.041 (0.025-0.03)	0.071 (0.043-0.141)	0.12 (0.05-0.1)	0.03	0.0	0.04	0.0	0.04	0.0	0.02*	0.0	0.03	0.0	0.16	0.03	0.88	0.33
				800 μg/g (2.6 mM)	0.033 (0.023-0.057)	0.06 (0.038-0.12)	0.076 (0.043-0.1)	0.04	0.0	0.03	0.0	0.04	0.0	0.02*	0.0	0.03	0.0	0.15	0.03	0.93*	0.33
	N.D. - not detected
	* NS - not significant
	S.D. - standard deviation
