# Supplementary material for: Changes in Phenylpropanoid and Trichothecene Production by Fusarium culmorum and F. graminearum Sensu Stricto via Exposure to Flavonoids
Source: Toxins (Basel). 2018 Mar 5;10(3):110. doi: 10.3390/toxins10030110 (PMC5869398; doi:10.3390/toxins10030110)
Supplement: Supplementary file 1 [file toxins-10-00110-s001.zip › Supplementary file 1.xlsx]

## Sheet: Arkusz2
Supplementary file 1. Flavonoid and phenolic acid accumulation by fungal strains after 21 d of incubation of fungi in the presence of exogenous flavonoids
	Species	Strain	Chemotype	Exogenous flavonoid concentration	Fungal derived flavonoids determined after 21 d of incubation (μg/g) (n = 3 in each condition)										Fungal derived phenolic acids determined after 21 d of incubation (μg/g) (n = 3 in each condition)
					Naringenin		Apigenin		Luteolin		Kaempferol		Quercetin		trans-Cinnamic		Chlorogenic		Caffeic		Ferulic		p-Coumaric		Sinapic		Syringic
					Mean	S.D.	Mean	S.D.	Mean	S.D.	Mean	S.D.	Mean	S.D.	Mean	S.D.	Mean	S.D.	Mean	S.D.	Mean	S.D.	Mean	S.D.	Mean	S.D.	Mean	S.D.
YES - control only					n.d.	n.d.	n.d.	n.d.	n.d.	n.d.	n.d.	n.d.	n.d.	n.d.	n.t.
YES + naringenin controls				400 μg/g (1.5 mM)	390.67	7.67	n.d.	n.d.	n.d.	n.d.	n.d.	n.d.	n.d.	n.d.	1.6	0.03	9.36	0.09	0.02	0.01	10.17	0.02	6.15	0.04	0.16	0.03	0.09	0.01
				800 μg/g (2.9 mM)	791.03	8.19	n.d.	n.d.	n.d.	n.d.	n.d.	n.d.	n.d.	n.d.	1.25	0.04	8.25	0.05	0.03	0.01	9.37	0.08	5.88	0.1	0.25	0.03	0.09	0.0
YES + apigenin controls				400 μg/g (1.5 mM)	n.d.	n.d.	392.27	4.33	n.d.	n.d.	n.d.	n.d.	n.d.	n.d.	1.25	0.03	10.26	0.04	0.1	0.02	10.44	0.03	6.27	0.02	0.15	0.04	0.13	0.01
				800 μg/g (3.0 mM)	n.d.	n.d.	789.07	5.42	n.d.	n.d.	n.d.	n.d.	n.d.	n.d.	1.39	0.02	9.35	0.03	0.07	0.01	9.35	0.02	6.04	0.03	0.16	0.02	0.17	0.01
YES +luteolin controls				400 μg/g (1.4 mM)	n.d.	n.d.	n.d.	n.d.	395.73	7.49	n.d.	n.d.	n.d.	n.d.	1.42	0.06	9.71	0.04	0.08	0.02	9.73	0.05	6.48	0.03	0.2	0.03	0.09	0.01
				800 μg/g (2.8 mM)	n.d.	n.d.	n.d.	n.d.	790.2	7.75	n.d.	n.d.	n.d.	n.d.	1.3	0.05	10.07	0.05	0.09	0.01	8.53	0.01	7.86	1.74	0.12	0.02	0.05	0.01
YES + kaempferol controls				400 μg/g (1.4 mM)	n.d.	n.d.	n.d.	n.d.	n.d.	n.d.	391.53	5.82	n.d.	n.d.	1.08	0.01	8.46	1.72	0.14	0.03	10.28	0.04	5.94	0.04	0.14	0.02	0.05	0.01
				800 μg/g (2.8 mM)	n.d.	n.d.	n.d.	n.d.	n.d.	n.d.	791.63	5.88	n.d.	n.d.	1.41	0.01	10.75	0.03	0.09	0.01	9.64	0.04	6.37	0.03	0.17	0.01	0.14	0.0
YES + quercetin controls				400 μg/g (1.3 mM)	n.d.	n.d.	n.d.	n.d.	n.d.	n.d.	n.d.	n.d.	391.17	5.39	1.45	0.03	9.66	0.03	0.01	0.01	9.37	0.03	6.38	0.04	0.07	0.02	0.09	0.01
				800 μg/g (2.6 mM)	n.d.	n.d.	n.d.	n.d.	n.d.	n.d.	n.d.	n.d.	796.57	4.76	1.81	0.02	9.07	0.03	0.08	0.01	9.29	0.04	5.74	0.04	0.18	0.02	0.06	0.01
YES + fungal controls	F. culmorum	CBS 173.31	3ADON		45.49	0.77	28.34	0.36	17.96	0.24	35.69	0.5	41.61	0.78	23.25	0.39	41.25	0.37	58.85	1.06	184.29	1.71	133.49	0.85	120.44	1.03	47.47	1.05
		MUCL 53469	3ADON		47.15	1.0	26.35	0.59	17.36	0.13	34.29	1.12	40.77	0.58	12.48	0.2	36.94	1.52	55.36	1.04	167.66	1.24	125.35	0.87	112.95	1.29	44.41	1.08
		CBS 139512	NIV		42.96	0.65	26.17	0.19	16.12	0.74	33.08	0.81	39.14	0.64	14.72	0.2	38.11	0.87	55.72	0.24	168.23	1.7	123.39	1.35	110.74	0.77	44.54	0.38
	F. graminearum	CBS 119173	3ADON		26.58	0.04	17.51	0.03	9.25	0.03	20.72	0.05	23.52	0.01	40.37	0.9	26.43	0.97	38.26	0.82	116.21	0.98	83.02	1.48	76.36	1.08	30.71	0.21
		CBS 138561	15ADON		26.28	1.11	16.72	0.34	12.36	0.03	22.54	0.03	23.65	0.79	n.d.	n.d.	20.52	0.28	34.65	0.1	104.59	2.96	96.56	0.41	69.37	0.74	29.64	0.05
		MUCL 53455	NIV		30.16	1.7	18.99	0.9	12.39	0.24	25.37	0.88	29.49	0.46	29.35	0.74	28.37	1.14	41.72	1.57	126.37	3.67	93.66	0.63	85.87	2.18	33.31	1.0
Fungi incubated in the presence of naringenin	F. culmorum	CBS 173.31	3ADON	400 μg/g (1.5 mM)	343.83	2.68	42.58	0.59	47.64	0.41	63.45	0.97	117.09	2.08	11.17	0.12	n.d.	n.d.	42.23	0.97	6.93	0.04	139.53	0.56	n.d.	n.d.	27.64	0.2
				800 μg/g (2.9 mM)	406.16	1.4	50.79	0.62	68.54	0.69	114.99	1.49	184.59	1.02	35.57	0.42	n.d.	n.d.	37.7	0.58	56.62	0.52	148.34	0.86	n.d.	n.d.	32.76	0.41
		MUCL 53469	3ADON	400 μg/g (1.5 mM)	322.27	1.81	40.28	0.29	44.39	0.39	61.0	0.22	110.54	3.07	41.62	0.69	n.d.	n.d.	42.3	0.98	24.28	1.03	104.58	1.51	n.d.	n.d.	27.51	0.36
				800 μg/g (2.9 mM)	390.64	9.42	47.44	0.47	64.69	1.17	105.25	1.12	175.16	1.07	38.51	1.32	n.d.	n.d.	6.44	0.07	8.15	0.09	183.49	0.92	n.d.	n.d.	33.18	1.0
		CBS 139512	NIV	400 μg/g (1.5 mM)	204.18	2.19	39.34	0.41	43.4	1.06	58.79	0.49	107.87	1.4	26.77	0.18	n.d.	n.d.	27.95	0.16	6.5	0.15	101.71	1.77	n.d.	n.d.	27.95	0.16
				800 μg/g (2.9 mM)	374.8	1.08	47.55	0.47	62.89	1.48	104.21	1.87	170.86	1.49	49.27	0.51	n.d.	n.d.	32.69	0.55	6.14	0.1	182.11	1.38	n.d.	n.d.	32.69	0.55
	F. graminearum	CBS 119173	3ADON	400 μg/g (1.5 mM)	219.48	0.92	27.08	0.75	38.28	0.91	40.5	0.36	74.23	0.98	114.71	4.41	n.d.	n.d.	n.d.	n.d.	4.47	0.22	68.61	1.0	n.d.	n.d.	n.d.	n.d.
				800 μg/g (2.9 mM)	277.83	2.01	28.92	0.45	43.32	1.1	73.1	0.96	106.38	1.1	92.09	1.75	n.d.	n.d.	n.d.	n.d.	4.22	0.06	123.4	1.1	n.d.	n.d.	n.d.	n.d.
		CBS 138561	15ADON	400 μg/g (1.5 mM)	198.09	1.65	24.31	0.2	17.36	0.13	36.7	0.23	66.15	1.55	82.5	0.75	n.d.	n.d.	n.d.	n.d.	2.16	0.02	63.25	0.66	n.d.	n.d.	n.d.	n.d.
				800 μg/g (2.9 mM)	205.55	3.71	29.5	0.43	39.25	0.29	63.84	1.51	106.73	2.53	76.08	0.96	n.d.	n.d.	n.d.	n.d.	53.42	0.67	104.13	1.31	n.d.	n.d.	n.d.	n.d.
		MUCL 53455	NIV	400 μg/g (1.5 mM)	283.4	3.0	39.37	0.79	33.46	0.38	44.0	0.68	81.2	0.97	61.4	0.89	n.d.	n.d.	n.d.	n.d.	4.81	0.05	76.29	1.12	n.d.	n.d.	n.d.	n.d.
				800 μg/g (2.9 mM)	303.58	2.44	36.49	1.23	47.63	0.47	77.86	2.26	127.77	2.12	48.63	1.11	n.d.	n.d.	6.31	0.17	4.64	0.12	137.06	1.91	n.d.	n.d.	2.18	0.02
Fungi incubated in the presence of apigenin	F. culmorum	CBS 173.31	3ADON	400 μg/g (1.5 mM)	n.d.	n.d.	339.29	0.83	75.01	0.36	110.95	1.97	207.41	1.05	18.2	0.2	n.d.	n.d.	41.26	1.04	82.53	0.54	204.29	2.04	n.d.	n.d.	19.56	0.39
				800 μg/g (3.0 mM)	n.d.	n.d.	415.94	5.14	67.53	1.0	163.55	0.66	245.66	1.87	n.d.	0.15	n.d.	n.d.	29.33	0.6	159.29	1.13	297.01	1.34	n.d.	n.d.	54.4	1.09
		MUCL 53469	3ADON	400 μg/g (1.5 mM)	n.d.	n.d.	321.26	0.8	70.58	0.93	103.58	2.05	196.61	3.07	35.63	1.18	n.d.	n.d.	49.27	0.92	143.4	0.81	176.27	1.01	n.d.	n.d.	22.88	0.7
				800 μg/g (3.0 mM)	n.d.	n.d.	382.13	1.65	67.29	0.85	152.33	1.05	233.91	2.56	n.d.	0.84	n.d.	n.d.	47.68	0.64	157.66	1.44	208.56	0.69	n.d.	n.d.	57.85	0.52
		CBS 139512	NIV	400 μg/g (1.5 mM)	n.d.	n.d.	312.6	1.18	67.18	2.27	103.99	2.17	196.7	1.03	26.32	0.17	n.d.	n.d.	35.92	0.27	105.47	1.85	249.34	0.91	n.d.	n.d.	26.26	1.04
				800 μg/g (3.0 mM)	n.d.	n.d.	382.4	2.85	62.51	1.18	151.31	0.96	235.03	1.38	53.41	0.68	n.d.	n.d.	40.46	0.17	124.87	1.73	268.32	1.09	n.d.	n.d.	35.7	0.57
	F. graminearum	CBS 119173	3ADON	400 μg/g (1.5 mM)	n.d.	n.d.	115.41	2.02	43.86	3.6	70.5	0.65	81.17	1.13	104.06	2.28	n.d.	n.d.	n.d.	n.d.	n.d.	n.d.	n.d.	n.d.	n.d.	n.d.	n.d.	n.d.
				800 μg/g (3.0 mM)	n.d.	n.d.	294.43	3.53	71.55	1.54	68.54	1.3	73.12	3.11	47.1	1.05	n.d.	n.d.	n.d.	n.d.	n.d.	n.d.	n.d.	n.d.	n.d.	n.d.	n.d.	n.d.
		CBS 138561	15ADON	400 μg/g (1.5 mM)	n.d.	n.d.	196.39	0.75	43.79	0.26	63.35	0.92	73.12	1.76	38.38	0.57	n.d.	n.d.	n.d.	n.d.	n.d.	n.d.	n.d.	n.d.	n.d.	n.d.	n.d.	n.d.
				800 μg/g (3.0 mM)	n.d.	n.d.	228.24	0.85	39.3	0.71	94.48	0.9	84.25	1.94	41.67	1.59	n.d.	n.d.	n.d.	n.d.	n.d.	n.d.	n.d.	n.d.	n.d.	n.d.	n.d.	n.d.
		MUCL 53455	NIV	400 μg/g (1.5 mM)	n.d.	n.d.	235.46	3.67	53.05	0.63	76.05	0.77	88.36	1.24	84.27	0.96	n.d.	n.d.	n.d.	n.d.	n.d.	n.d.	n.d.	n.d.	n.d.	n.d.	n.d.	n.d.
				800 μg/g (3.0 mM)	n.d.	n.d.	324.96	2.48	47.55	0.57	113.25	2.74	103.98	2.31	30.75	0.28	n.d.	n.d.	n.d.	n.d.	n.d.	n.d.	n.d.	n.d.	n.d.	n.d.	n.d.	n.d.
Fungi incubated in the presence of luteolin	F. culmorum	CBS 173.31	3ADON	400 μg/g (1.4 mM)	n.d.	n.d.	83.34	0.9	393.69	2.56	125.44	0.93	80.64	0.42	59.07	0.25	n.d.	n.d.	n.d.	n.d.	n.d.	n.d.	n.d.	n.d.	n.d.	n.d.	n.d.	n.d.
				800 μg/g (2.8 mM)	n.d.	n.d.	198.67	0.67	337.76	1.44	116.86	1.44	177.16	0.92	18.43	0.31	n.d.	n.d.	n.d.	n.d.	n.d.	n.d.	n.d.	n.d.	n.d.	n.d.	n.d.	n.d.
		MUCL 53469	3ADON	400 μg/g (1.4 mM)	n.d.	n.d.	78.44	0.78	278.27	0.99	80.83	0.61	104.69	2.09	63.52	0.85	n.d.	n.d.	n.d.	n.d.	n.d.	n.d.	n.d.	n.d.	n.d.	n.d.	n.d.	n.d.
				800 μg/g (2.8 mM)	n.d.	n.d.	98.98	0.55	305.5	2.35	113.14	3.0	164.28	2.2	28.81	0.47	n.d.	n.d.	n.d.	n.d.	n.d.	n.d.	n.d.	n.d.	n.d.	n.d.	n.d.	n.d.
		CBS 139512	NIV	400 μg/g (1.4 mM)	n.d.	n.d.	77.5	0.4	271.43	2.12	78.42	0.57	101.85	1.12	40.78	0.16	n.d.	n.d.	n.d.	n.d.	n.d.	n.d.	n.d.	n.d.	n.d.	n.d.	n.d.	n.d.
				800 μg/g (2.8 mM)	n.d.	n.d.	91.52	1.16	304.15	1.61	106.13	1.77	165.35	1.02	25.64	0.37	n.d.	n.d.	n.d.	n.d.	n.d.	n.d.	n.d.	n.d.	n.d.	n.d.	n.d.	n.d.
	F. graminearum	CBS 119173	3ADON	400 μg/g (1.4 mM)	n.d.	n.d.	54.16	1.04	186.39	1.96	24.48	0.88	70.47	0.57	52.85	2.44	n.d.	n.d.	n.d.	n.d.	n.d.	n.d.	n.d.	n.d.	n.d.	n.d.	n.d.	n.d.
				800 μg/g (2.8 mM)	n.d.	n.d.	63.55	0.85	215.47	4.07	93.99	1.32	112.6	1.44	62.76	1.31	n.d.	n.d.	n.d.	n.d.	n.d.	n.d.	n.d.	n.d.	n.d.	n.d.	n.d.	n.d.
		CBS 138561	15ADON	400 μg/g (1.4 mM)	n.d.	n.d.	48.58	0.67	127.87	1.25	49.11	0.69	63.62	1.09	24.18	0.82	n.d.	n.d.	n.d.	n.d.	n.d.	n.d.	n.d.	n.d.	n.d.	n.d.	n.d.	n.d.
				800 μg/g (2.8 mM)	n.d.	n.d.	57.7	0.4	206.46	4.51	67.79	0.53	103.26	0.81	67.51	1.47	n.d.	n.d.	n.d.	n.d.	n.d.	n.d.	n.d.	n.d.	n.d.	n.d.	n.d.	n.d.
		MUCL 53455	NIV	400 μg/g (1.4 mM)	n.d.	n.d.	67.34	0.93	204.52	0.81	57.4	2.14	76.38	0.87	48.57	0.83	n.d.	n.d.	n.d.	n.d.	n.d.	n.d.	n.d.	n.d.	n.d.	n.d.	n.d.	n.d.
				800 μg/g (2.8 mM)	n.d.	n.d.	68.27	1.06	324.1	1.55	81.62	1.71	123.72	0.96	21.98	0.38	n.d.	n.d.	n.d.	n.d.	n.d.	n.d.	n.d.	n.d.	n.d.	n.d.	n.d.	n.d.
Fungi incubated in the presence of kaempferol	F. culmorum	CBS 173.31	3ADON	400 μg/g (1.4 mM)	n.d.	n.d.	107.22	0.97	168.41	0.87	335.42	1.23	262.75	2.13	69.37	0.4	n.d.	n.d.	n.d.	n.d.	n.d.	n.d.	n.d.	n.d.	n.d.	n.d.	n.d.	n.d.
				800 μg/g (2.8 mM)	n.d.	n.d.	251.43	1.47	283.94	2.16	446.07	2.68	297.41	1.63	32.33	0.6	n.d.	n.d.	n.d.	n.d.	n.d.	n.d.	n.d.	n.d.	n.d.	n.d.	n.d.	n.d.
		MUCL 53469	3ADON	400 μg/g (1.4 mM)	n.d.	n.d.	82.28	0.76	67.35	0.95	316.21	2.58	216.09	2.26	53.83	1.68	n.d.	n.d.	n.d.	n.d.	n.d.	n.d.	n.d.	n.d.	n.d.	n.d.	n.d.	n.d.
				800 μg/g (2.8 mM)	n.d.	n.d.	232.04	1.5	263.48	1.32	404.81	2.14	282.9	3.13	23.25	0.8	n.d.	n.d.	n.d.	n.d.	n.d.	n.d.	n.d.	n.d.	n.d.	n.d.	n.d.	n.d.
		CBS 139512	NIV	400 μg/g (1.4 mM)	n.d.	n.d.	101.21	1.15	63.05	1.69	308.75	3.66	251.05	1.26	10.72	0.06	n.d.	n.d.	n.d.	n.d.	n.d.	n.d.	n.d.	n.d.	n.d.	n.d.	n.d.	n.d.
				800 μg/g (2.8 mM)	n.d.	n.d.	232.25	2.05	262.89	2.17	406.56	1.56	281.65	1.62	43.41	0.99	n.d.	n.d.	n.d.	n.d.	n.d.	n.d.	n.d.	n.d.	n.d.	n.d.	n.d.	n.d.
	F. graminearum	CBS 119173	3ADON	400 μg/g (1.4 mM)	n.d.	n.d.	48.39	1.12	43.89	0.35	216.42	3.0	111.94	2.2	53.14	2.75	n.d.	n.d.	n.d.	n.d.	n.d.	n.d.	n.d.	n.d.	n.d.	n.d.	n.d.	n.d.
				800 μg/g (2.8 mM)	n.d.	n.d.	159.78	0.57	179.6	2.96	441.95	2.15	138.41	1.15	30.9	2.04	n.d.	n.d.	n.d.	n.d.	n.d.	n.d.	n.d.	n.d.	n.d.	n.d.	n.d.	n.d.
		CBS 138561	15ADON	400 μg/g (1.4 mM)	n.d.	n.d.	62.86	0.41	138.6	0.84	194.84	1.43	93.81	0.5	78.24	1.07	n.d.	n.d.	n.d.	n.d.	n.d.	n.d.	n.d.	n.d.	n.d.	n.d.	n.d.	n.d.
				800 μg/g (2.8 mM)	n.d.	n.d.	144.78	0.5	162.22	1.26	308.93	1.53	125.3	1.85	67.56	1.79	n.d.	n.d.	n.d.	n.d.	n.d.	n.d.	n.d.	n.d.	n.d.	n.d.	n.d.	n.d.
		MUCL 53455	NIV	400 μg/g (1.4 mM)	n.d.	n.d.	75.59	0.68	48.17	0.63	233.63	2.11	113.2	2.47	72.3	0.8	n.d.	n.d.	n.d.	n.d.	n.d.	n.d.	n.d.	n.d.	n.d.	n.d.	n.d.	n.d.
				800 μg/g (2.8 mM)	n.d.	n.d.	174.52	2.99	197.31	0.95	372.86	2.89	155.97	4.0	43.79	1.16	n.d.	n.d.	n.d.	n.d.	n.d.	n.d.	n.d.	n.d.	n.d.	n.d.	n.d.	n.d.
Fungi incubated in the presence of quercetin	F. culmorum	CBS 173.31	3ADON	400 μg/g (1.3 mM)	n.d.	n.d.	113.4	0.9	202.36	0.7	178.5	1.34	274.58	2.44	28.9	0.54	n.d.	n.d.	n.d.	n.d.	n.d.	n.d.	n.d.	n.d.	n.d.	n.d.	n.d.	n.d.
				800 μg/g (2.6 mM)	n.d.	n.d.	158.66	1.16	226.78	1.45	217.65	1.61	301.32	0.62	30.8	0.36	n.d.	n.d.	n.d.	n.d.	n.d.	n.d.	n.d.	n.d.	n.d.	n.d.	n.d.	n.d.
		MUCL 53469	3ADON	400 μg/g (1.3 mM)	n.d.	n.d.	105.85	0.47	185.87	4.17	165.68	3.67	259.24	2.04	66.68	0.69	n.d.	n.d.	n.d.	n.d.	n.d.	n.d.	n.d.	n.d.	n.d.	n.d.	n.d.	n.d.
				800 μg/g (2.6 mM)	n.d.	n.d.	154.64	2.88	210.19	1.46	301.75	1.38	361.6	1.61	26.53	0.23	n.d.	n.d.	n.d.	n.d.	n.d.	n.d.	n.d.	n.d.	n.d.	n.d.	n.d.	n.d.
		CBS 139512	NIV	400 μg/g (1.3 mM)	n.d.	n.d.	105.25	1.06	186.41	1.11	165.69	3.02	253.03	1.51	61.41	0.42	n.d.	n.d.	n.d.	n.d.	n.d.	n.d.	n.d.	n.d.	n.d.	n.d.	n.d.	n.d.
				800 μg/g (2.6 mM)	n.d.	n.d.	147.87	1.45	207.74	1.78	299.29	1.45	358.43	1.42	15.47	0.31	n.d.	n.d.	n.d.	n.d.	n.d.	n.d.	n.d.	n.d.	n.d.	n.d.	n.d.	n.d.
	F. graminearum	CBS 119173	3ADON	400 μg/g (1.3 mM)	n.d.	n.d.	73.27	0.98	167.99	1.64	105.7	0.51	173.78	1.25	97.42	1.19	n.d.	n.d.	n.d.	n.d.	n.d.	n.d.	n.d.	n.d.	n.d.	n.d.	n.d.	n.d.
				800 μg/g (2.6 mM)	n.d.	n.d.	104.23	2.27	118.94	1.57	137.19	2.82	356.55	5.26	88.57	1.97	n.d.	n.d.	n.d.	n.d.	n.d.	n.d.	n.d.	n.d.	n.d.	n.d.	n.d.	n.d.
		CBS 138561	15ADON	400 μg/g (1.3 mM)	n.d.	n.d.	65.68	1.62	116.3	2.05	95.11	0.43	154.94	2.08	106.16	3.14	n.d.	n.d.	n.d.	n.d.	n.d.	n.d.	n.d.	n.d.	n.d.	n.d.	n.d.	n.d.
				800 μg/g (2.6 mM)	n.d.	n.d.	91.93	1.42	131.6	1.04	124.7	0.0	319.24	1.98	92.66	0.96	n.d.	n.d.	n.d.	n.d.	n.d.	n.d.	n.d.	n.d.	n.d.	n.d.	n.d.	n.d.
		MUCL 53455	NIV	400 μg/g (1.3 mM)	n.d.	n.d.	69.16	0.68	141.53	1.12	124.98	1.59	189.33	1.08	92.4	1.2	n.d.	n.d.	n.d.	n.d.	n.d.	n.d.	n.d.	n.d.	n.d.	n.d.	n.d.	n.d.
				800 μg/g (2.6 mM)	n.d.	n.d.	111.63	1.94	156.47	1.33	150.93	2.15	384.73	2.27	61.4	0.82	n.d.	n.d.	n.d.	n.d.	n.d.	n.d.	n.d.	n.d.	n.d.	n.d.	n.d.	n.d.
		n.d. - not detected
		n.t. - not tested
		* NS - not significant at p < 0.05
		S.D. - standard deviation
